# Supplementary material for: L-plastin Ser5 phosphorylation is modulated by the PI3K/SGK pathway and promotes breast cancer cell invasiveness
Source: Cell Commun Signal. 2021 Feb 22;19:22. doi: 10.1186/s12964-021-00710-5 (PMC7898450; doi:10.1186/s12964-021-00710-5)
Supplement: Supplementary file 5 — Additional file 4: Figure S6. Network definition for the post-regularization model. [file 12964_2021_710_MOESM5_ESM.xlsx]

## Sheet: GlobalInputFile_73767469982370
in	rel	out	param	gate	type
HGF	->	HGFR-BT20	HGF->HGFR	N	D
HGF	->	HGFR-HCC38	HGF->HGFR	N	D
HGF	->	HGFR-MCF7	HGF->HGFR	N	D
HGF	->	HGFR-SkBR3	HGF->HGFR	N	D
HGFR-BT20	->	Grb2SOS-BT20	HGFR->Grb2SOS	N	D
HGFR-HCC38	->	Grb2SOS-HCC38	HGFR->Grb2SOS	N	D
HGFR-MCF7	->	Grb2SOS-MCF7	HGFR->Grb2SOS	N	D
HGFR-SkBR3	->	Grb2SOS-SkBR3	HGFR->Grb2SOS	N	D
HGFR-BT20	->	Src-BT20	HGFR->Src	N	D
HGFR-HCC38	->	Src-HCC38	HGFR->Src	N	D
HGFR-MCF7	->	Src-MCF7	HGFR->Src	N	D
HGFR-SkBR3	->	Src-SkBR3	HGFR->Src	N	D
Src-BT20	->	HGFR-BT20	Src->HGFR	N	D
Src-HCC38	->	HGFR-HCC38	Src->HGFR	N	D
Src-MCF7	->	HGFR-MCF7	Src->HGFR	N	D
Src-SkBR3	->	HGFR-SkBR3	Src->HGFR	N	D
HGFR-BT20	->	PI3K-BT20	HGFR->PI3K	N	D
HGFR-HCC38	->	PI3K-HCC38	HGFR->PI3K	N	D
HGFR-MCF7	->	PI3K-MCF7	HGFR->PI3K	N	D
HGFR-SkBR3	->	PI3K-SkBR3	HGFR->PI3K	N	D
EGF	->	EGFR-BT20	EGF->EGFR	N	D
EGF	->	EGFR-HCC38	EGF->EGFR	N	D
EGF	->	EGFR-MCF7	EGF->EGFR	N	D
EGF	->	EGFR-SkBR3	EGF->EGFR	N	D
EGFR-BT20	->	Grb2SOS-BT20	EGFR->Grb2SOS	N	D
EGFR-HCC38	->	Grb2SOS-HCC38	EGFR->Grb2SOS	N	D
EGFR-MCF7	->	Grb2SOS-MCF7	EGFR->Grb2SOS	N	D
EGFR-SkBR3	->	Grb2SOS-SkBR3	EGFR->Grb2SOS	N	D
EGFR-BT20	->	Src-BT20	EGFR->Src	N	D
EGFR-HCC38	->	Src-HCC38	EGFR->Src	N	D
EGFR-MCF7	->	Src-MCF7	EGFR->Src	N	D
EGFR-SkBR3	->	Src-SkBR3	EGFR->Src	N	D
Src-BT20	->	EGFR-BT20	Src->EGFR	N	D
Src-HCC38	->	EGFR-HCC38	Src->EGFR	N	D
Src-MCF7	->	EGFR-MCF7	Src->EGFR	N	D
Src-SkBR3	->	EGFR-SkBR3	Src->EGFR	N	D
EGFR-BT20	->	PI3K-BT20	EGFR->PI3K	N	D
EGFR-HCC38	->	PI3K-HCC38	EGFR->PI3K	N	D
EGFR-MCF7	->	PI3K-MCF7	EGFR->PI3K	N	D
EGFR-SkBR3	->	PI3K-SkBR3	EGFR->PI3K	N	D
IGF	->	IGFR-BT20	IGF->IGFR	N	D
IGF	->	IGFR-HCC38	IGF->IGFR	N	D
IGF	->	IGFR-MCF7	IGF->IGFR	N	D
IGF	->	IGFR-SkBR3	IGF->IGFR	N	D
IGFR-BT20	->	Grb2SOS-BT20	IGFR->Grb2SOS	N	D
IGFR-HCC38	->	Grb2SOS-HCC38	IGFR->Grb2SOS	N	D
IGFR-MCF7	->	Grb2SOS-MCF7	IGFR->Grb2SOS	N	D
IGFR-SkBR3	->	Grb2SOS-SkBR3	IGFR->Grb2SOS	N	D
IGFR-BT20	->	Src-BT20	IGFR->Src-BT20	N	D
IGFR-HCC38	->	Src-HCC38	IGFR->Src-HCC38	N	D
IGFR-MCF7	->	Src-MCF7	IGFR->Src-MCF7	N	D
IGFR-SkBR3	->	Src-SkBR3	IGFR->Src-SkBR3	N	D
Src-BT20	->	IGFR-BT20	Src->IGFR	N	D
Src-HCC38	->	IGFR-HCC38	Src->IGFR	N	D
Src-MCF7	->	IGFR-MCF7	Src->IGFR	N	D
Src-SkBR3	->	IGFR-SkBR3	Src->IGFR	N	D
IGFR-BT20	->	PI3K-BT20	IGFR->PI3K-BT20	N	D
IGFR-HCC38	->	PI3K-HCC38	IGFR->PI3K-HCC38	N	D
IGFR-MCF7	->	PI3K-MCF7	IGFR->PI3K-MCF7	N	D
IGFR-SkBR3	->	PI3K-SkBR3	IGFR->PI3K-SkBR3	N	D
Grb2SOS-BT20	->	Ras-BT20	Grb2SOS->Ras	N	D
Grb2SOS-HCC38	->	Ras-HCC38	Grb2SOS->Ras	N	D
Grb2SOS-MCF7	->	Ras-MCF7	Grb2SOS->Ras	N	D
Grb2SOS-SkBR3	->	Ras-SkBR3	Grb2SOS->Ras	N	D
Ras-BT20	->	Raf-BT20	Ras->Raf	N	D
Ras-HCC38	->	Raf-HCC38	Ras->Raf	N	D
Ras-MCF7	->	Raf-MCF7	Ras->Raf	N	D
Ras-SkBR3	->	Raf-SkBR3	Ras->Raf	N	D
Raf-BT20	->	MEK12-BT20	1	N	D
Raf-HCC38	->	MEK12-HCC38	1	N	D
Raf-MCF7	->	MEK12-MCF7	1	N	D
Raf-SkBR3	->	MEK12-SkBR3	1	N	D
MEK12-BT20	->	ERK12-BT20	1	N	D
MEK12-HCC38	->	ERK12-HCC38	1	N	D
MEK12-MCF7	->	ERK12-MCF7	1	N	D
MEK12-SkBR3	->	ERK12-SkBR3	1	N	D
ERK12-BT20	->	RSK-BT20	1	N	D
ERK12-HCC38	->	RSK-HCC38	1	N	D
ERK12-MCF7	->	RSK-MCF7	1	N	D
ERK12-SkBR3	->	RSK-SkBR3	1	N	D
RSK-BT20	->	LPL-BT20	RSK->LPL	N	D
RSK-HCC38	->	LPL-HCC38	RSK->LPL	N	D
RSK-MCF7	->	LPL-MCF7	RSK->LPL	N	D
RSK-SkBR3	->	LPL-SkBR3	RSK->LPL	N	D
Src-BT20	->	Grb2SOS-BT20	Src->Grb2SOS	N	D
Src-HCC38	->	Grb2SOS-HCC38	Src->Grb2SOS	N	D
Src-MCF7	->	Grb2SOS-MCF7	Src->Grb2SOS	N	D
Src-SkBR3	->	Grb2SOS-SkBR3	Src->Grb2SOS	N	D
Src-BT20	->	Ras-BT20	Src->Ras	N	D
Src-HCC38	->	Ras-HCC38	Src->Ras	N	D
Src-MCF7	->	Ras-MCF7	Src->Ras	N	D
Src-SkBR3	->	Ras-SkBR3	Src->Ras	N	D
Src-BT20	->	PKC-BT20	Src->PKC	N	D
Src-HCC38	->	PKC-HCC38	Src->PKC	N	D
Src-MCF7	->	PKC-MCF7	Src->PKC	N	D
Src-SkBR3	->	PKC-SkBR3	Src->PKC	N	D
PKC-BT20	->	Src-BT20	PKC->Src	N	D
PKC-HCC38	->	Src-HCC38	PKC->Src	N	D
PKC-MCF7	->	Src-MCF7	PKC->Src	N	D
PKC-SkBR3	->	Src-SkBR3	PKC->Src	N	D
PKC-BT20	->	Ras-BT20	PKC->Ras	N	D
PKC-HCC38	->	Ras-HCC38	PKC->Ras	N	D
PKC-MCF7	->	Ras-MCF7	PKC->Ras	N	D
PKC-SkBR3	->	Ras-SkBR3	PKC->Ras	N	D
PKC-BT20	->	PKA-BT20	1	N	D
PKC-HCC38	->	PKA-HCC38	1	N	D
PKC-MCF7	->	PKA-MCF7	1	N	D
PKC-SkBR3	->	PKA-SkBR3	1	N	D
PKA-BT20	->	PKC-BT20	PKA->PKC	N	D
PKA-HCC38	->	PKC-HCC38	PKA->PKC	N	D
PKA-MCF7	->	PKC-MCF7	PKA->PKC	N	D
PKA-SkBR3	->	PKC-SkBR3	PKA->PKC	N	D
PKA-BT20	->	Raf-BT20	PKA->Raf	N	D
PKA-HCC38	->	Raf-HCC38	PKA->Raf	N	D
PKA-MCF7	->	Raf-MCF7	PKA->Raf	N	D
PKA-SkBR3	->	Raf-SkBR3	PKA->Raf	N	D
PKA-BT20	->	LPL-BT20	PKA->LPL	N	D
PKA-HCC38	->	LPL-HCC38	PKA->LPL	N	D
PKA-MCF7	->	LPL-MCF7	PKA->LPL	N	D
PKA-SkBR3	->	LPL-SkBR3	PKA->LPL	N	D
PKC-BT20	->	LPL-BT20	PKC->LPL	N	D
PKC-HCC38	->	LPL-HCC38	PKC->LPL	N	D
PKC-MCF7	->	LPL-MCF7	PKC->LPL	N	D
PKC-SkBR3	->	LPL-SkBR3	PKC->LPL	N	D
Src-BT20	->	PI3K-BT20	Src->PI3K	N	D
Src-HCC38	->	PI3K-HCC38	Src->PI3K	N	D
Src-MCF7	->	PI3K-MCF7	Src->PI3K	N	D
Src-SkBR3	->	PI3K-SkBR3	Src->PI3K	N	D
Src-BT20	->	FAK-BT20	Src->FAK	N	D
Src-HCC38	->	FAK-HCC38	Src->FAK	N	D
Src-MCF7	->	FAK-MCF7	Src->FAK	N	D
Src-SkBR3	->	FAK-SkBR3	Src->FAK	N	D
FAK-BT20	->	Src-BT20	FAK->Src	N	D
FAK-HCC38	->	Src-HCC38	FAK->Src	N	D
FAK-MCF7	->	Src-MCF7	FAK->Src	N	D
FAK-SkBR3	->	Src-SkBR3	FAK->Src	N	D
FAK-BT20	->	PI3K-BT20	FAK->PI3K	N	D
FAK-HCC38	->	PI3K-HCC38	FAK->PI3K	N	D
FAK-MCF7	->	PI3K-MCF7	FAK->PI3K	N	D
FAK-SkBR3	->	PI3K-SkBR3	FAK->PI3K	N	D
FAK-BT20	->	Grb2SOS-BT20	FAK->Grb2SOS	N	D
FAK-HCC38	->	Grb2SOS-HCC38	FAK->Grb2SOS	N	D
FAK-MCF7	->	Grb2SOS-MCF7	FAK->Grb2SOS	N	D
FAK-SkBR3	->	Grb2SOS-SkBR3	FAK->Grb2SOS	N	D
Ras-BT20	->	mTORC2-BT20	1	N	D
Ras-HCC38	->	mTORC2-HCC38	1	N	D
Ras-MCF7	->	mTORC2-MCF7	1	N	D
Ras-SkBR3	->	mTORC2-SkBR3	1	N	D
mTORC2-BT20	->	AKT-BT20	mTORC2->AKT	N	D
mTORC2-HCC38	->	AKT-HCC38	mTORC2->AKT	N	D
mTORC2-MCF7	->	AKT-MCF7	mTORC2->AKT	N	D
mTORC2-SkBR3	->	AKT-SkBR3	mTORC2->AKT	N	D
PI3K-BT20	->	AKT-BT20	PI3K->AKT-BT20	N	D
PI3K-HCC38	->	AKT-HCC38	PI3K->AKT-HCC38	N	D
PI3K-MCF7	->	AKT-MCF7	PI3K->AKT-MCF7	N	D
PI3K-SkBR3	->	AKT-SkBR3	PI3K->AKT-SkBR3	N	D
AKT-BT20	->	mTORC1-BT20	AKT->mTORC1	N	D
AKT-HCC38	->	mTORC1-HCC38	AKT->mTORC1	N	D
AKT-MCF7	->	mTORC1-MCF7	AKT->mTORC1	N	D
AKT-SkBR3	->	mTORC1-SkBR3	AKT->mTORC1	N	D
mTORC1-BT20	->	p70S6K-BT20	1	N	D
mTORC1-HCC38	->	p70S6K-HCC38	1	N	D
mTORC1-MCF7	->	p70S6K-MCF7	1	N	D
mTORC1-SkBR3	->	p70S6K-SkBR3	1	N	D
p70S6K-BT20	->	LPL-BT20	p70S6K->LPL	N	D
p70S6K-HCC38	->	LPL-HCC38	p70S6K->LPL	N	D
p70S6K-MCF7	->	LPL-MCF7	p70S6K->LPL	N	D
p70S6K-SkBR3	->	LPL-SkBR3	p70S6K->LPL	N	D
PI3K-BT20	->	Ras-BT20	PI3K->Ras	N	D
PI3K-HCC38	->	Ras-HCC38	PI3K->Ras	N	D
PI3K-MCF7	->	Ras-MCF7	PI3K->Ras	N	D
PI3K-SkBR3	->	Ras-SkBR3	PI3K->Ras	N	D
Ras-BT20	->	PI3K-BT20	Ras->PI3K	N	D
Ras-HCC38	->	PI3K-HCC38	Ras->PI3K	N	D
Ras-MCF7	->	PI3K-MCF7	Ras->PI3K	N	D
Ras-SkBR3	->	PI3K-SkBR3	Ras->PI3K	N	D
ERK12-BT20	->	mTORC1-BT20	ERK12->mTORC1	N	D
ERK12-HCC38	->	mTORC1-HCC38	ERK12->mTORC1	N	D
ERK12-MCF7	->	mTORC1-MCF7	ERK12->mTORC1	N	D
ERK12-SkBR3	->	mTORC1-SkBR3	ERK12->mTORC1	N	D
RSK-BT20	->	mTORC1-BT20	RSK->mTORC1	N	D
RSK-HCC38	->	mTORC1-HCC38	RSK->mTORC1	N	D
RSK-MCF7	->	mTORC1-MCF7	RSK->mTORC1	N	D
RSK-SkBR3	->	mTORC1-SkBR3	RSK->mTORC1	N	D
PI3K-BT20	->	PDK1-BT20	PI3K->PDK1	N	D
PI3K-HCC38	->	PDK1-HCC38	PI3K->PDK1	N	D
PI3K-MCF7	->	PDK1-MCF7	PI3K->PDK1	N	D
PI3K-SkBR3	->	PDK1-SkBR3	PI3K->PDK1	N	D
PDK1-BT20	->	AKT-BT20	PDK1->AKT	N	D
PDK1-HCC38	->	AKT-HCC38	PDK1->AKT	N	D
PDK1-MCF7	->	AKT-MCF7	PDK1->AKT	N	D
PDK1-SkBR3	->	AKT-SkBR3	PDK1->AKT	N	D
PDK1-BT20	->	SGK-BT20	PDK1->SGK	N	D
PDK1-HCC38	->	SGK-HCC38	PDK1->SGK	N	D
PDK1-MCF7	->	SGK-MCF7	PDK1->SGK	N	D
PDK1-SkBR3	->	SGK-SkBR3	PDK1->SGK	N	D
mTORC2-BT20	->	SGK-BT20	mTORC2->SGK	N	D
mTORC2-HCC38	->	SGK-HCC38	mTORC2->SGK	N	D
mTORC2-MCF7	->	SGK-MCF7	mTORC2->SGK	N	D
mTORC2-SkBR3	->	SGK-SkBR3	mTORC2->SGK	N	D
SGK-BT20	->	mTORC1-BT20	SGK->mTORC1	N	D
SGK-HCC38	->	mTORC1-HCC38	SGK->mTORC1	N	D
SGK-MCF7	->	mTORC1-MCF7	SGK->mTORC1	N	D
SGK-SkBR3	->	mTORC1-SkBR3	SGK->mTORC1	N	D
SGK-BT20	->	LPL-BT20	SGK->LPL	N	D
SGK-HCC38	->	LPL-HCC38	SGK->LPL	N	D
SGK-MCF7	->	LPL-MCF7	SGK->LPL	N	D
SGK-SkBR3	->	LPL-SkBR3	SGK->LPL	N	D
ERK12-BT20	->	FAK-BT20	ERK12->FAK	N	D
ERK12-HCC38	->	FAK-HCC38	ERK12->FAK	N	D
ERK12-MCF7	->	FAK-MCF7	ERK12->FAK	N	D
ERK12-SkBR3	->	FAK-SkBR3	ERK12->FAK	N	D
PDK1-BT20	->	RSK-BT20	PDK1->RSK	N	D
PDK1-HCC38	->	RSK-HCC38	PDK1->RSK	N	D
PDK1-MCF7	->	RSK-MCF7	PDK1->RSK	N	D
PDK1-SkBR3	->	RSK-SkBR3	PDK1->RSK	N	D
PMA	->	Ras-BT20	PMA->Ras	N	D
PMA	->	Ras-HCC38	PMA->Ras	N	D
PMA	->	Ras-MCF7	PMA->Ras	N	D
PMA	->	Ras-SkBR3	PMA->Ras	N	D
PMA	->	PKC-BT20	PMA->PKC	N	D
PMA	->	PKC-HCC38	PMA->PKC	N	D
PMA	->	PKC-MCF7	PMA->PKC	N	D
PMA	->	PKC-SkBR3	PMA->PKC	N	D
HGFR-BT20	->	FAK-BT20	HGFR->FAK	N	D
HGFR-HCC38	->	FAK-HCC38	HGFR->FAK	N	D
HGFR-MCF7	->	FAK-MCF7	HGFR->FAK	N	D
HGFR-SkBR3	->	FAK-SkBR3	HGFR->FAK	N	D
EGFR-BT20	->	FAK-BT20	EGFR->FAK	N	D
EGFR-HCC38	->	FAK-HCC38	EGFR->FAK	N	D
EGFR-MCF7	->	FAK-MCF7	EGFR->FAK	N	D
EGFR-SkBR3	->	FAK-SkBR3	EGFR->FAK	N	D
IGFR-BT20	->	FAK-BT20	IGFR->FAK	N	D
IGFR-HCC38	->	FAK-HCC38	IGFR->FAK	N	D
IGFR-MCF7	->	FAK-MCF7	IGFR->FAK	N	D
IGFR-SkBR3	->	FAK-SkBR3	IGFR->FAK	N	D
PKA-BT20	-|	Raf-BT20	PKA-|Raf	N	D
PKA-HCC38	-|	Raf-HCC38	PKA-|Raf	N	D
PKA-MCF7	-|	Raf-MCF7	PKA-|Raf	N	D
PKA-SkBR3	-|	Raf-SkBR3	PKA-|Raf	N	D
PTEN	-|	PI3K-BT20	PTEN-|PI3K	N	D
PTEN	-|	PI3K-HCC38	PTEN-|PI3K	N	D
PTEN	-|	PI3K-MCF7	PTEN-|PI3K	N	D
PTEN	-|	PI3K-SkBR3	PTEN-|PI3K	N	D
PTEN	-|	FAK-BT20	PTEN-|FAK	N	D
PTEN	-|	FAK-HCC38	PTEN-|FAK	N	D
PTEN	-|	FAK-MCF7	PTEN-|FAK	N	D
PTEN	-|	FAK-SkBR3	PTEN-|FAK	N	D
FAKi	-|	FAK-BT20	FAKi-|FAK	N	D
FAKi	-|	FAK-HCC38	FAKi-|FAK	N	D
FAKi	-|	FAK-MCF7	FAKi-|FAK	N	D
FAKi	-|	FAK-SkBR3	FAKi-|FAK	N	D
AKTi	-|	AKT-BT20	AKTi-|AKT	N	D
AKTi	-|	AKT-HCC38	AKTi-|AKT	N	D
AKTi	-|	AKT-MCF7	AKTi-|AKT	N	D
AKTi	-|	AKT-SkBR3	AKTi-|AKT	N	D
BiD	-|	RSK-BT20	BiD-|RSK	N	D
BiD	-|	RSK-HCC38	BiD-|RSK	N	D
BiD	-|	RSK-MCF7	BiD-|RSK	N	D
BiD	-|	RSK-SkBR3	BiD-|RSK	N	D
ERK12-BT20	-|	Raf-BT20	ERK12-|Raf	N	D
ERK12-HCC38	-|	Raf-HCC38	ERK12-|Raf	N	D
ERK12-MCF7	-|	Raf-MCF7	ERK12-|Raf	N	D
ERK12-SkBR3	-|	Raf-SkBR3	ERK12-|Raf	N	D
ERK12-BT20	-|	Grb2SOS-BT20	ERK12-|Grb2SOS	N	D
ERK12-HCC38	-|	Grb2SOS-HCC38	ERK12-|Grb2SOS	N	D
ERK12-MCF7	-|	Grb2SOS-MCF7	ERK12-|Grb2SOS	N	D
ERK12-SkBR3	-|	Grb2SOS-SkBR3	ERK12-|Grb2SOS	N	D
PKC-BT20	->	Raf-BT20	PKC->Raf	N	D
PKC-HCC38	->	Raf-HCC38	PKC->Raf	N	D
PKC-MCF7	->	Raf-MCF7	PKC->Raf	N	D
PKC-SkBR3	->	Raf-SkBR3	PKC->Raf	N	D
Grb2SOS-BT20	->	GAB1-BT20	1	N	D
Grb2SOS-HCC38	->	GAB1-HCC38	1	N	D
Grb2SOS-MCF7	->	GAB1-MCF7	1	N	D
Grb2SOS-SkBR3	->	GAB1-SkBR3	1	N	D
GAB1-BT20	->	PI3K-BT20	GAB1->PI3K	N	D
GAB1-HCC38	->	PI3K-HCC38	GAB1->PI3K	N	D
GAB1-MCF7	->	PI3K-MCF7	GAB1->PI3K	N	D
GAB1-SkBR3	->	PI3K-SkBR3	GAB1->PI3K	N	D
PKC-BT20	->	FAK-BT20	PKC->FAK	N	D
PKC-HCC38	->	FAK-HCC38	PKC->FAK	N	D
PKC-MCF7	->	FAK-MCF7	PKC->FAK	N	D
PKC-SkBR3	->	FAK-SkBR3	PKC->FAK	N	D
ERK12-BT20	-|	GAB1-BT20	ERK12-|GAB1	N	D
ERK12-HCC38	-|	GAB1-HCC38	ERK12-|GAB1	N	D
ERK12-MCF7	-|	GAB1-MCF7	ERK12-|GAB1	N	D
ERK12-SkBR3	-|	GAB1-SkBR3	ERK12-|GAB1	N	D
AKT_housekeeper	->	AKT-BT20	AKT_housekeeper->AKT-BT20	N	D
AKT_housekeeper	->	AKT-HCC38	AKT_housekeeper->AKT-HCC38	N	D
AKT_housekeeper	->	AKT-MCF7	AKT_housekeeper->AKT-MCF7	N	D
AKT_housekeeper	->	AKT-SkBR3	AKT_housekeeper->AKT-SkBR3	N	D
basal	->	Grb2SOS-BT20	basal->Grb2SOS	N	D
basal	->	Grb2SOS-HCC38	basal->Grb2SOS	N	D
basal	->	Grb2SOS-MCF7	basal->Grb2SOS	N	D
basal	->	Grb2SOS-SkBR3	basal->Grb2SOS	N	D
basal	->	PI3K-BT20	basal->PI3K-BT20	N	D
basal	->	PI3K-HCC38	basal->PI3K-HCC38	N	D
basal	->	PI3K-MCF7	basal->PI3K-MCF7	N	D
basal	->	PI3K-SkBR3	basal->PI3K-SkBR3	N	D
basal	->	Src-BT20	basal->Src-BT20	N	D
basal	->	Src-HCC38	basal->Src-HCC38	N	D
basal	->	Src-MCF7	basal->Src-MCF7	N	D
basal	->	Src-SkBR3	basal->Src-SkBR3	N	D
