# Supplementary material for: L-plastin Ser5 phosphorylation is modulated by the PI3K/SGK pathway and promotes breast cancer cell invasiveness
Source: Cell Commun Signal. 2021 Feb 22;19:22. doi: 10.1186/s12964-021-00710-5 (PMC7898450; doi:10.1186/s12964-021-00710-5)
Supplement: Supplementary file 6 — Additional file 5: Figure S7. Summary spreadsheet containing the optimal parameter values obtained by the FALCON analysis. [file 12964_2021_710_MOESM6_ESM.xlsx]

## Sheet: FinalModel + Graph
				Basal
parameters	best			BT20	HCC38	MCF7	SkBR3	Flux BT20	Flux HCC38	Flux MCF7	Flux SkBR3
AKT_housekeeper->AKT-BT20	0.582601	0.109455		1				0.582601
AKT_housekeeper->AKT-HCC38	0.708355	0.0980965			1				0.708355
AKT_housekeeper->AKT-MCF7	0.000250311	0.103432				1				0.000250311
AKT_housekeeper->AKT-SkBR3	0.226613	0.109549					1				0.226613
AKT->mTORC1	0.138312	0.0235683		0.854252	0.92971	0.554486	0.607391	0.118153	0.12859	0.0766918	0.0840092
AKTi-|AKT	0.686027	0.0332637		0	0	0	0	0	0	0	0
basal->Grb2SOS	0.579211	0.147963		1	1	1	1	0.579211	0.579211	0.579211	0.579211
basal->PI3K-BT20	0.0930502	0.19871		1				0.0930502
basal->PI3K-HCC38	0.000751941	0.201191			1				0.000751941
basal->PI3K-MCF7	0.0984515	0.120445				1				0.0984515
basal->PI3K-SkBR3	0.000121655	0.178739					1				0.000121655
basal->Src-BT20	0.214515	0.0387623		1				0.214515
basal->Src-HCC38	0.5836	0.114836			1				0.5836
basal->Src-MCF7	0.582126	0.10791				1				0.582126
basal->Src-SkBR3	0.147156	0.0303373					1				0.147156
BiD-|RSK	0.999701	0.0107735		0	0	0	0	0	0	0	0
EGF->EGFR	0.998252	0.230337		0	0	0	0	0	0	0	0
EGFR->FAK	0.000684792	0.0252558		0.000745676	0.00121741	0.00121597	0.000626131	5.10633e-07	8.33672e-07	8.32686e-07	4.28769e-07
EGFR->Grb2SOS	0.219282	0.098479		0.000745676	0.00121741	0.00121597	0.000626131	0.000163513	0.000266956	0.00026664	0.000137299
EGFR->PI3K	0.00037979	0.0884949		0.000745676	0.00121741	0.00121597	0.000626131	2.832e-07	4.6236e-07	4.61813e-07	2.37798e-07
EGFR->Src	0.0351043	0.0273439		0.000745676	0.00121741	0.00121597	0.000626131	2.61765e-05	4.27363e-05	4.26858e-05	2.19799e-05
ERK12-|GAB1	0.619033	0.0391091		0.512569	0.512828	0.512831	0.512497	0.317297	0.317457	0.317459	0.317252
ERK12-|Grb2SOS	0.000107214	0.0224901		0.512569	0.512828	0.512831	0.512497	5.49548e-05	5.49826e-05	5.49829e-05	5.49471e-05
ERK12-|Raf	5.7522e-05	0.000483485		0.512569	0.512828	0.512831	0.512497	2.9484e-05	2.94989e-05	2.94991e-05	2.94799e-05
ERK12->FAK	0.000469397	0.144679		0.512569	0.512828	0.512831	0.512497	0.000240598	0.00024072	0.000240721	0.000240564
ERK12->mTORC1	0.209934	0.0190474		0.512569	0.512828	0.512831	0.512497	0.107606	0.10766	0.107661	0.10759
FAK->Grb2SOS	0.000184181	0.361429		0.500423	0.599935	0.599632	0.475205	9.21682e-05	0.000110496	0.000110441	8.75235e-05
FAK->PI3K	0.898524	0.361521		0.500423	0.599935	0.599632	0.475205	0.449642	0.539057	0.538784	0.426983
FAK->Src	0.011214	0.148841		0.500423	0.599935	0.599632	0.475205	0.00561176	0.00672769	0.00672429	0.00532896
FAKi-|FAK	0.916975	0.256676		0	0	0	0	0	0	0	0
GAB1->PI3K	0.000253283	0.0423369		0.532732	0.532807	0.532805	0.532716	0.000134932	0.000134951	0.000134951	0.000134928
Grb2SOS->Ras	0.975601	0.167656		0.780327	0.78062	0.780619	0.780253	0.761288	0.761574	0.761573	0.761216
HGF->HGFR	0.998281	0.130649		1	1	1	1	0.998281	0.998281	0.998281	0.998281
HGFR->FAK	0.373039	0.222424		0.999014	0.999478	0.999477	0.998897	0.372671	0.372844	0.372844	0.372628
HGFR->Grb2SOS	0.200978	0.121535		0.999014	0.999478	0.999477	0.998897	0.20078	0.200873	0.200873	0.200756
HGFR->PI3K	0.000788137	0.0402264		0.999014	0.999478	0.999477	0.998897	0.00078736	0.000787726	0.000787725	0.000787268
HGFR->Src	0.105933	0.0254158		0.999014	0.999478	0.999477	0.998897	0.105829	0.105878	0.105878	0.105816
IGF->IGFR	0.361796	0.218456		0	0	0	0	0	0	0	0
IGFR->FAK	0.62131	0.110586		0.272236	0.444459	0.443933	0.228591	0.169143	0.276147	0.27582	0.142026
IGFR->Grb2SOS	0.00015302	0.0673442		0.272236	0.444459	0.443933	0.228591	4.16576e-05	6.80111e-05	6.79307e-05	3.49791e-05
IGFR->PI3K-BT20	0.00657622	0.102087		0.272236	0.444459	0.443933	0.228591	0.00179028
IGFR->PI3K-HCC38	0.0988745	0.152609		0.272236	0.444459	0.443933	0.228591		0.0439456
IGFR->PI3K-MCF7	0.00117494	0.225623		0.272236	0.444459	0.443933	0.228591			0.000521595
IGFR->PI3K-SkBR3	0.0995048	0.14882		0.272236	0.444459	0.443933	0.228591				0.0227459
IGFR->Src-BT20	0.369338	0.0920033		0.272236	0.444459	0.443933	0.228591	0.100547
IGFR->Src-HCC38	0.000253063	0.0214079		0.272236	0.444459	0.443933	0.228591		0.000112476
IGFR->Src-MCF7	0.00172745	0.0400771		0.272236	0.444459	0.443933	0.228591			0.000766872
IGFR->Src-SkBR3	0.436698	0.100566		0.272236	0.444459	0.443933	0.228591				0.0998253
mTORC2->AKT	0.2892	0.0608313		0.761427	0.761769	0.761773	0.761331	0.220205	0.220303	0.220305	0.220177
mTORC2->SGK	0.00024629	0.36323		0.761427	0.761769	0.761773	0.761331	0.000187532	0.000187616	0.000187617	0.000187509
p70S6K->LPL	0.000147184	0.0024697		0.523841	0.543782	0.504739	0.467131	7.7101e-05	8.0036e-05	7.42895e-05	6.87542e-05
PDK1->AKT	0.00121902	0.0475122		0.401307	0.430244	0.469961	0.331693	0.000489202	0.000524477	0.000572894	0.000404341
PDK1->SGK	0.999754	0.36323		0.401307	0.430244	0.469961	0.331693	0.401208	0.430138	0.469846	0.331611
PI3K->AKT-BT20	0.12698	0.0471185		0.401307	0.430244	0.469961	0.331693	0.0509581
PI3K->AKT-HCC38	0.00122615	0.0324046		0.401307	0.430244	0.469961	0.331693		0.000527545
PI3K->AKT-MCF7	0.709331	0.0401567		0.401307	0.430244	0.469961	0.331693			0.333358
PI3K->AKT-SkBR3	0.482968	0.082702		0.401307	0.430244	0.469961	0.331693				0.160197
PI3K->Ras	0.0001406	0.0582504		0.401307	0.430244	0.469961	0.331693	5.64237e-05	6.04922e-05	6.60765e-05	4.6636e-05
PKA-|Raf	6.014e-05	0.000494325		0.000140641	0.000229614	0.000229343	0.000118094	8.45816e-09	1.3809e-08	1.37927e-08	7.10216e-09
PKA->LPL	0.126922	0.0744321		0.000140641	0.000229614	0.000229343	0.000118094	1.78505e-05	2.91431e-05	2.91086e-05	1.49887e-05
PKA->PKC	0.408666	0.04967		0.000140641	0.000229614	0.000229343	0.000118094	5.74753e-05	9.38355e-05	9.37245e-05	4.82609e-05
PKA->Raf	0.156993	0.182784		0.000140641	0.000229614	0.000229343	0.000118094	2.20797e-05	3.60478e-05	3.60052e-05	1.85399e-05
PKC->FAK	0.00118018	0.264903		0.000140641	0.000229614	0.000229343	0.000118094	1.65982e-07	2.70986e-07	2.70665e-07	1.39372e-07
PKC->LPL	0.127153	0.0729357		0.000140641	0.000229614	0.000229343	0.000118094	1.7883e-05	2.91961e-05	2.91616e-05	1.5016e-05
PKC->Raf	0.169879	0.19996		0.000140641	0.000229614	0.000229343	0.000118094	2.38919e-05	3.90065e-05	3.89604e-05	2.00616e-05
PKC->Ras	0.0119113	0.0263165		0.000140641	0.000229614	0.000229343	0.000118094	1.67522e-06	2.73501e-06	2.73177e-06	1.40665e-06
PKC->Src	0.263895	0.227177		0.000140641	0.000229614	0.000229343	0.000118094	3.71145e-05	6.05941e-05	6.05224e-05	3.11644e-05
PMA->PKC	0.591139	0.210749		0	0	0	0	0	0	0	0
PMA->Ras	0.0121581	0.163836		0	0	0	0	0	0	0	0
PTEN-|FAK	0.079208	0.286937		1	1	1	1	0.079208	0.079208	0.079208	0.079208
PTEN-|PI3K	0.264522	0.415311		1	1	1	1	0.264522	0.264522	0.264522	0.264522
Ras->PI3K	0.000157507	0.0391164		0.761427	0.761769	0.761773	0.761331	0.00011993	0.000119984	0.000119985	0.000119915
Ras->Raf	0.673128	0.381625		0.761427	0.761769	0.761773	0.761331	0.512538	0.512768	0.512771	0.512474
RSK->LPL	0.28333	0.0492816		0.512569	0.512828	0.512831	0.512497	0.145226	0.1453	0.1453	0.145206
RSK->mTORC1	0.328059	0.0116606		0.512569	0.512828	0.512831	0.512497	0.168153	0.168238	0.168239	0.168129
SGK->LPL	0.462448	0.136394		0.401395	0.430326	0.470033	0.331799	0.185624	0.199003	0.217366	0.15344
SGK->mTORC1	0.323695	0.0119946		0.401395	0.430326	0.470033	0.331799	0.12993	0.139294	0.152148	0.107402
Src->EGFR	0.00174809	0.230337		0.426566	0.696422	0.695598	0.358179	0.000745676	0.00121741	0.00121597	0.000626131
Src->FAK	0.00331686	0.302896		0.426566	0.696422	0.695598	0.358179	0.00141486	0.00230993	0.0023072	0.00118803
Src->Grb2SOS	0.000191988	0.0355278		0.426566	0.696422	0.695598	0.358179	8.18955e-05	0.000133705	0.000133546	6.87661e-05
Src->HGFR	0.00171922	0.130649		0.426566	0.696422	0.695598	0.358179	0.000733359	0.0011973	0.00119588	0.000615788
Src->IGFR	0.638204	0.218456		0.426566	0.696422	0.695598	0.358179	0.272236	0.444459	0.443933	0.228591
Src->PI3K	0.00027044	0.042403		0.426566	0.696422	0.695598	0.358179	0.00011536	0.00018834	0.000188117	9.6866e-05
Src->PKC	0.000194966	0.226771		0.426566	0.696422	0.695598	0.358179	8.31659e-05	0.000135779	0.000135618	6.98328e-05
Src->Ras	0.000188877	0.00972354		0.426566	0.696422	0.695598	0.358179	8.05687e-05	0.000131538	0.000131383	6.7652e-05
Raf -> MEK	1			0.512569	0.512828	0.512831	0.512497	0.512569	0.512828	0.512831	0.512497
MEK -> ERK	1			0.512569	0.512828	0.512831	0.512497	0.512569	0.512828	0.512831	0.512497
ERK -> RSK	1			0.512569	0.512828	0.512831	0.512497	0.512569	0.512828	0.512831	0.512497
PI3K -> PDK1	1			0.401307	0.430244	0.469961	0.331693	0.401307	0.430244	0.469961	0.331693
Lplastin parameters	best							std
	Single	BT20	HCC38	MCF7	SkBr3	Final		Single	BT20	HCC38	MCF7	SkBr3	final
p70S6K->LPL	0.0224727	0.0106068	0.00927517	0.00108891	0.00693706	0.000147184		0.0260244	0.0372027	0.01054	0.0247364	0.0595788	0.0024697
PKA->LPL	0.0190304	0.00977165	0.0763924	0.131596	0.0777582	0.126922		0.0424227	0.0524074	0.0489833	0.0720411	0.0215691	0.0744321
PKC->LPL	0.0237574	0.00976453	0.0764175	0.128568	0.0776858	0.127153		0.0402301	0.0497815	0.0484845	0.0726618	0.0215672	0.0729357
RSK->LPL	0.501928	0.718801	0.785557	0.737901	0.348803	0.28333		0.149386	0.202699	0.0841235	0.0975845	0.118279	0.0492816
SGK->LPL	0.432812	0.251056	0.0523575	0.000845563	0.488816	0.462448		0.144482	0.164256	0.0863782	0.177772	0.155102	0.136394
	Single	0.032
	BT20	0.0165
	HCC38	0.0079
	MCF7	0.0087
	SkBr3	0.0081
	final	0.0176

## Sheet: IndivSingleCellLines
													0.17012	0.0443211	0.0289765	0.17012	0.0462656	0.195032	0.0690523	0.0219546	0.195032	0.0406912	0.181393	0.0293701	0.0219913	0.181393	0.0351511	0.228479	0.25138	0.0834097	0.118279	0.0555879	0.104209	0.183947	0.15628	0.0752126	0.0432448	0.131204	0.0215691	0.0215672	0.0399103	0.0510487	0.130268	0.175823	0.0546944	0.0817599	0.0290529	0.0973957	0.0595788
		BT20	HCC38	MCF7	SkBr3		BT20	HCC38	MCF7	SkBr3
	'HGF->HGFR'	0.381353	0.996615	0.028435	0.997286		0.284514	0.10145	0.126491	0.17012
	'HGFR->Grb2SOS'	0.112888	0.329132	0.00254586	0.000397688		0.0716949	0.111499	0.0110847	0.0443211
	'HGFR->Src'	0.0187342	8.80797e-05	0.0838057	0.072672		0.0559308	0.0200857	0.081471	0.0289765
	'Src->HGFR'	0.618647	0.0033847	0.971565	0.0027143		0.284514	0.10145	0.126491	0.17012
	'HGFR->PI3K'	0.0087628	0.000973216	0.0164698	0.356074		0.0602501	0.069017	0.0111333	0.0462656
	'EGF->EGFR'	0.366923	0.0805434	0.0936112	0.999073		0.299999	0.315978	0.133661	0.195032
	'EGFR->Grb2SOS'	0.24765	0.000566728	0.00146354	0.331065		0.10544	0.0567549	0.0121381	0.0690523
	'EGFR->Src'	0.0102848	0.060283	0.0712411	0.0145217		0.0214133	0.0594096	0.078952	0.0219546
	'Src->EGFR'	0.633077	0.919457	0.906389	0.000927146		0.299999	0.315978	0.133661	0.195032
	'EGFR->PI3K'	0.0082713	0.000200233	0.00676548	0.000370261		0.0634054	0.0368743	0.0112794	0.0406912
	'IGF->IGFR'	0.161729	0.224795	0.962679	0.996234		0.226896	0.0575443	0.0114101	0.181393
	'IGFR->Grb2SOS'	0.120543	0.000218152	0.00174121	0.0140424		0.0773193	0.057001	0.216953	0.0293701
	'IGFR->Src'	0.00917155	0.240923	2.86456e-06	0.136995		0.137814	0.108266	0.0003043	0.0219913
	'Src->IGFR'	0.838271	0.775205	0.0373211	0.00376644		0.226896	0.0575443	0.0114101	0.181393
	'IGFR->PI3K'	0.014108	0.000144954	0.669727	0.23039		0.0548555	0.0351535	0.129339	0.0351511
	'Grb2SOS->Ras'	0.0307861	0.752966	0.441909	0.999363		0.323941	0.330268	0.24119	0.228479
	'Ras->Raf'	0.000952845	0.837808	0.996033	0.627268		0.466924	0.266564	0.257031	0.25138
	'ERK12->RSK'	0.0719677	0.00183845	0.999767	0.21153		0.287305	0.206664	0.0838953	0.0834097
	'RSK->LPL'	0.718801	0.785557	0.737901	0.348803		0.202699	0.0841235	0.0975845	0.118279
	'Src->Grb2SOS'	0.137195	0.000831246	0.00452414	0.00015378		0.0834779	0.0615466	0.00656018	0.0555879
	'Src->Ras'	0.0352642	0.000629978	0.00137814	0.000204617		0.0634925	0.108534	0.0069464	0.104209
	'Src->PKC'	0.640893	0.000540537	0.614209	0.000435676		0.289862	0.254621	0.262349	0.183947
	'PKC->Src'	0.949589	0.182232	0.776398	0.330638		0.238595	0.248663	0.19293	0.15628
	'PKC->Ras'	0.041717	0.0851818	0.00143263	0.000128002		0.0638925	0.0410602	0.0303321	0.0752126
	'PKA->PKC'	0.353171	0.358852	0.338463	0.396328		0.0247125	0.0370819	0.0367978	0.0432448
	'PKA->Raf'	0.51049	0.0842022	0.00216986	0.19106		0.237577	0.129991	0.12883	0.131204
	'PKA->LPL'	0.00977165	0.0763924	0.131596	0.0777582		0.0524074	0.0489833	0.0720411	0.0215691
	'PKC->LPL'	0.00976453	0.0764175	0.128568	0.0776858		0.0497815	0.0484845	0.0726618	0.0215672
	'Src->PI3K'	0.00805399	0.00031035	0.00880016	0.000525177		0.0628094	0.0343229	0.00535432	0.0399103
	'Src->FAK'	0.156372	0.00065559	0.191723	0.00964284		0.128451	0.131296	0.22006	0.0510487
	'FAK->Src'	0.000130063	0.0557655	5.01061e-06	0.234289		0.120375	0.0587722	0.083871	0.130268
	'FAK->PI3K'	0.55645	0.997326	0.0171089	0.108991		0.373305	0.346372	0.0657486	0.175823
	'FAK->Grb2SOS'	0.250514	0.0605217	0.784239	7.50571e-05		0.0893346	0.0995882	0.208687	0.0546944
	'mTORC2->AKT'	0.236614	0.207565	0.00424014	0.436892		0.216611	0.158905	0.0026456	0.0817599
	'PI3K->AKT'	0.0146071	0.00109651	0.458641	0.23545		0.061543	0.0481646	0.0160489	0.0290529
	'AKT->mTORC1'	0.137761	0.0117977	0.0515786	0.318006		0.0858656	0.0769961	0.114073	0.0973957
	'p70S6K->LPL'	0.0106068	0.00927517	0.00108891	0.00693706		0.0372027	0.01054	0.0247364	0.0595788
	'PI3K->Ras'	0.0814828	0.0669772	0.000191319	0.00017593		0.0627637	0.245372	0.0213733	0.0594804
	'Ras->PI3K'	0.384231	0.000658108	0.00382793	0.00038827		0.0814207	0.267911	0.00575047	0.0379373
	'ERK12->mTORC1'	0.226011	0.321298	0.355845	0.0304552		0.040136	0.0605201	0.0848302	0.0612969
	'RSK->mTORC1'	0.278675	0.350192	0.35243	0.323257		0.0179158	0.0225053	0.0267164	0.0280342
	'PDK1->AKT'	0.0282419	0.00109873	0.455339	0.235333		0.0589271	0.0473249	0.0161173	0.0219847
	'PDK1->SGK'	0.411751	0.497689	0.151989	0.99942		0.171787	0.134492	0.20651	0.0909131
	'mTORC2->SGK'	0.588249	0.502311	0.848011	0.000580409		0.171787	0.134492	0.20651	0.0909131
	'SGK->mTORC1'	0.357553	0.316713	0.240146	0.328282		0.0666393	0.0377069	0.0737513	0.0619546
	'SGK->LPL'	0.251056	0.0523575	0.000845563	0.488816		0.164256	0.0863782	0.177772	0.155102
	'ERK12->FAK'	0.154978	0.566447	0.00172786	0.409033		0.066449	0.256757	0.0346069	0.0561702
	'PDK1->RSK'	0.928032	0.998162	0.000232904	0.78847		0.287305	0.206664	0.0838953	0.0834097
	'PMA->Ras'	0.81075	0.0942452	0.555089	0.000127968		0.182956	0.193239	0.25338	0.0665809
	'PMA->PKC'	0.00593585	0.640608	0.0473282	0.603237		0.276318	0.245148	0.229839	0.177068
	'HGFR->FAK'	0.344857	0.124863	0.0250445	0.53056		0.105764	0.120652	0.0472752	0.186361
	'EGFR->FAK'	0.0321569	0.000295014	0.00364947	0.0324467		0.0776484	0.0385988	0.0408884	0.0485598
	'IGFR->FAK'	0.163994	0.000178648	0.760372	0.001377		0.0823205	0.0351042	0.265358	0.0516056
	'PKA-|Raf'	0.00055901	5.98325e-05	0.000133081	7.28662e-05		0.013815	0.0438904	0.126929	0.00704859
	'PTEN-|PI3K'	0.00193908	5.90967e-05	0.434595	0.477972		0.373287	0.29179	0.110162	0.204572
	'PTEN-|FAK'	0.00523766	5.60054e-05	0.000313375	0.24603		0.119403	0.0241349	0.0430999	0.172014
	'FAKi-|FAK'	0.971354	0.789569	0.995003	0.747649		0.272925	0.100498	0.0440779	0.099255
	'AKTi-|AKT'	0.648612	0.720779	0.603911	0.688975		0.0356794	0.00952358	0.0418894	0.0530344
	'BiD-|RSK'	0.892617	0.981021	0.706445	0.996944		0.0975542	0.0226097	0.103118	0.128164
	'ERK12-|Raf'	0.000678257	5.46047e-05	0.000165773	6.81126e-05		0.0125318	0.0235691	0.275313	0.00727057
	'ERK12-|Grb2SOS'	0.257143	9.38919e-05	0.000471298	0.000151441		0.252911	0.20461	0.156025	0.167705
	'PKC->Raf'	0.488558	0.0779901	0.0017973	0.181672		0.231868	0.136701	0.129782	0.124305
	'GAB1->PI3K'	0.00423374	0.000148083	0.184427	0.302872		0.0590184	0.0395329	0.164141	0.109625
	'PKC->FAK'	0.147642	0.307561	0.0174835	0.0169413		0.181128	0.186704	0.245731	0.0471052
	'ERK12-|GAB1'	0.32469	0.283247	0.839283	0.99872		0.107058	0.0917451	0.165256	0.113244
	'AKT_housekeeper->AKT'	0.720537	0.79024	0.0817801	0.0923246		0.137427	0.0845721	0.0182148	0.0847417
	'basal->Grb2SOS'	0.131209	0.60873	0.205487	0.654266		0.167409	0.203213	0.055616	0.111911
	'basal->PI3K'	0.0158898	0.00023921	0.0928739	0.000389064		0.0302589	0.0324411	0.045447	0.038399
	'basal->Src'	0.0120905	0.460708	0.0685478	0.210884		0.0581255	0.123874	0.0848671	0.0361728
[truncated: 32 more columns]

## Sheet: SingleModel
	mean	sd
'HGF->HGFR'	0.409435	0.270872
'HGFR->Grb2SOS'	0.18307	0.0288365
'HGFR->Src'	0.0525514	0.0281062
'Src->HGFR'	0.590565	0.270872
'HGFR->PI3K'	0.15958	0.0522241
'EGF->EGFR'	0.321809	0.299274
'EGFR->Grb2SOS'	0.163915	0.0713218
'EGFR->Src'	0.0234151	0.0216918
'Src->EGFR'	0.678191	0.299274
'EGFR->PI3K'	0.131614	0.0642141
'IGF->IGFR'	0.277523	0.321355
'IGFR->Grb2SOS'	0.15775	0.0526624
'IGFR->Src'	0.0170138	0.024783
'Src->IGFR'	0.722477	0.321355
'IGFR->PI3K'	0.124447	0.0492092
'Grb2SOS->Ras'	0.0654284	0.382675
'Ras->Raf'	0.00413965	0.290987
'ERK12->RSK'	0.744593	0.274761
'RSK->LPL'	0.501928	0.149386
'Src->Grb2SOS'	0.14619	0.0762026
'Src->Ras'	0.0694286	0.111659
'Src->PKC'	0.597089	0.227857
'PKC->Src'	0.787606	0.195511
'PKC->Ras'	0.0680664	0.0815018
'PKA->PKC'	0.36074	0.0251527
'PKA->Raf'	0.515009	0.152475
'PKA->LPL'	0.0190304	0.0424227
'PKC->LPL'	0.0237574	0.0402301
'Src->PI3K'	0.106618	0.0495785
'Src->FAK'	0.187848	0.188975
'FAK->Src'	0.0522479	0.16443
'FAK->PI3K'	0.140679	0.35568
'FAK->Grb2SOS'	0.195876	0.0818769
'mTORC2->AKT'	0.00156673	0.376332
'PI3K->AKT'	0.191433	0.0958604
'AKT->mTORC1'	0.0999831	0.0259271
'p70S6K->LPL'	0.0224727	0.0260244
'PI3K->Ras'	0.12574	0.083925
'Ras->PI3K'	0.133817	0.0563655
'ERK12->mTORC1'	0.244963	0.0264411
'RSK->mTORC1'	0.329773	0.041045
'PDK1->AKT'	0.171618	0.09824
'PDK1->SGK'	0.28908	0.170821
'mTORC2->SGK'	0.71092	0.170821
'SGK->mTORC1'	0.325281	0.0388808
'SGK->LPL'	0.432812	0.144482
'ERK12->FAK'	0.184368	0.0910078
'PDK1->RSK'	0.255407	0.274761
'PMA->Ras'	0.671337	0.231622
'PMA->PKC'	0.0421708	0.227272
'HGFR->FAK'	0.154693	0.0543302
'EGFR->FAK'	0.148153	0.0613325
'IGFR->FAK'	0.108379	0.0456525
'PKA-|Raf'	0.00206696	0.00937746
'PTEN-|PI3K'	0.931941	0.40875
'PTEN-|FAK'	0.00678334	0.11132
'FAKi-|FAK'	0.275183	0.173997
'AKTi-|AKT'	0.659097	0.0353152
'BiD-|RSK'	0.940575	0.0732695
'ERK12-|Raf'	0.00148059	0.00998877
'ERK12-|Grb2SOS'	0.50011	0.172949
'PKC->Raf'	0.480851	0.142568
'GAB1->PI3K'	0.121891	0.0581866
'PKC->FAK'	0.216559	0.149276
'ERK12-|GAB1'	0.46448	0.0856631
'AKT_housekeeper->AKT'	0.635382	0.189864
'basal->Grb2SOS'	0.153199	0.130812
'basal->PI3K'	0.0813545	0.0414493
'basal->Src'	0.0671659	0.0709459
