# Supplementary material for: L-plastin Ser5 phosphorylation is modulated by the PI3K/SGK pathway and promotes breast cancer cell invasiveness
Source: Cell Commun Signal. 2021 Feb 22;19:22. doi: 10.1186/s12964-021-00710-5 (PMC7898450; doi:10.1186/s12964-021-00710-5)
Supplement: Supplementary file 7 — Additional file 6: Figure S8. Summary spreadsheet containing the node values for different network states under the optimal parametrization. [file 12964_2021_710_MOESM7_ESM.xlsx]

## Sheet: Sheet1
	AKT-BT20	AKT-HCC38	AKT-MCF7	AKT-SkBR3	AKT_housekeeper	AKTi	BiD	EGF	EGFR-BT20	EGFR-HCC38	EGFR-MCF7	EGFR-SkBR3	ERK12-BT20	ERK12-HCC38	ERK12-MCF7	ERK12-SkBR3	FAK-BT20	FAK-HCC38	FAK-MCF7	FAK-SkBR3	FAKi	GAB1-BT20	GAB1-HCC38	GAB1-MCF7	GAB1-SkBR3	Grb2SOS-BT20	Grb2SOS-HCC38	Grb2SOS-MCF7	Grb2SOS-SkBR3	HGF	HGFR-BT20	HGFR-HCC38	HGFR-MCF7	HGFR-SkBR3	IGF	IGFR-BT20	IGFR-HCC38	IGFR-MCF7	IGFR-SkBR3	LPL-BT20	LPL-HCC38	LPL-MCF7	LPL-SkBR3	MEK12-BT20	MEK12-HCC38	MEK12-MCF7	MEK12-SkBR3	PDK1-BT20	PDK1-HCC38
ctrl -	0.763868	0.872406	0.317194	0.419156	1	0	0	0	0.000493531	0.00102493	0.00102331	0.000358864	0.380628	0.38092	0.380924	0.380547	0.104275	0.216375	0.216032	0.0758669	0	0.442953	0.4431	0.443098	0.442918	0.579494	0.579824	0.579823	0.57941	0	0.000485379	0.001008	0.00100641	0.000352936	0	0.180181	0.374189	0.373596	0.131016	0.171981	0.187164	0.207841	0.135685	0.380628	0.38092	0.380924	0.380547	0.138422	0.17102
ctrl AKTi	0.239834	0.273912	0.0995903	0.131604	1	1	0	0	0.000493531	0.00102493	0.00102331	0.000358864	0.380628	0.38092	0.380924	0.380547	0.104275	0.216375	0.216032	0.0758669	0	0.442953	0.4431	0.443098	0.442918	0.579494	0.579824	0.579823	0.57941	0	0.000485379	0.001008	0.00100641	0.000352936	0	0.180181	0.374189	0.373596	0.131016	0.17197	0.187152	0.207837	0.135679	0.380628	0.38092	0.380924	0.380547	0.138422	0.17102
ctrl BID	0.763868	0.872406	0.317194	0.419156	1	0	1	0	0.000493531	0.00102493	0.00102331	0.000358864	0.380628	0.38092	0.380924	0.380547	0.104275	0.216375	0.216032	0.0758669	0	0.442953	0.4431	0.443098	0.442918	0.579494	0.579824	0.579823	0.57941	0	0.000485379	0.001008	0.00100641	0.000352936	0	0.180181	0.374189	0.373596	0.131016	0.0641513	0.0792516	0.0999278	0.0278784	0.380628	0.38092	0.380924	0.380547	0.138422	0.17102
ctrl FAKi	0.755061	0.87204	0.216153	0.394948	1	0	0	0	0.000490866	0.00102071	0.00101909	0.00035681	0.380608	0.380879	0.380882	0.380533	0.000429943	0.000893288	0.000891872	0.000312711	1	0.442944	0.443083	0.443081	0.442912	0.579473	0.579782	0.579781	0.579395	0	0.000482758	0.00100385	0.00100225	0.000350915	0	0.179208	0.372646	0.372054	0.130266	0.140241	0.121257	0.142087	0.112568	0.380608	0.380879	0.380882	0.380533	0.0697915	0.0285072
EGF -	0.827201	0.934201	0.385637	0.488187	1	0	0	1	0.998826	0.999338	0.999337	0.998696	0.524404	0.524685	0.524688	0.524326	0.121978	0.230052	0.229722	0.0945897	0	0.539236	0.539311	0.539309	0.539219	0.798421	0.79874	0.798739	0.798341	0	0.000564686	0.00106854	0.001067	0.000437	0	0.209622	0.396662	0.396091	0.162222	0.218386	0.233024	0.252958	0.183393	0.524404	0.524685	0.524688	0.524326	0.150594	0.182021
EGF AKTi	0.259719	0.293314	0.12108	0.153277	1	1	0	1	0.998826	0.999338	0.999337	0.998696	0.524404	0.524685	0.524688	0.524326	0.121978	0.230052	0.229722	0.0945897	0	0.539236	0.539311	0.539309	0.539219	0.798421	0.79874	0.798739	0.798341	0	0.000564686	0.00106854	0.001067	0.000437	0	0.209622	0.396662	0.396091	0.162222	0.218374	0.23301	0.252952	0.183386	0.524404	0.524685	0.524688	0.524326	0.150594	0.182021
EGF BID	0.827201	0.934201	0.385637	0.488187	1	0	1	1	0.998826	0.999338	0.999337	0.998696	0.524404	0.524685	0.524688	0.524326	0.121978	0.230052	0.229722	0.0945897	0	0.539236	0.539311	0.539309	0.539219	0.798421	0.79874	0.798739	0.798341	0	0.000564686	0.00106854	0.001067	0.000437	0	0.209622	0.396662	0.396091	0.162222	0.0698254	0.0843835	0.104317	0.034855	0.524404	0.524685	0.524688	0.524326	0.150594	0.182021
EGF FAKi	0.816899	0.933812	0.278194	0.458004	1	0	0	1	0.998823	0.999334	0.999332	0.998694	0.52438	0.524641	0.524644	0.524307	0.000502934	0.000949752	0.000948387	0.000389883	1	0.539231	0.539303	0.539301	0.539216	0.798397	0.798695	0.798694	0.798322	0	0.000561621	0.00106412	0.00106259	0.000434481	0	0.208484	0.395022	0.394452	0.161287	0.181258	0.16295	0.183038	0.154571	0.52438	0.524641	0.524644	0.524307	0.0703121	0.0305003
HGF -	0.854252	0.92971	0.554486	0.607391	1	0	0	0	0.000745676	0.00121741	0.00121597	0.000626131	0.512569	0.512828	0.512831	0.512497	0.500423	0.599935	0.599632	0.475205	0	0.532732	0.532807	0.532805	0.532716	0.780327	0.78062	0.780619	0.780253	1	0.999014	0.999478	0.999477	0.998897	0	0.272236	0.444459	0.443933	0.228591	0.330963	0.344441	0.362799	0.298744	0.512569	0.512828	0.512831	0.512497	0.401307	0.430244
HGF AKTi	0.268212	0.291904	0.174094	0.190704	1	1	0	0	0.000745676	0.00121741	0.00121597	0.000626131	0.512569	0.512828	0.512831	0.512497	0.500423	0.599935	0.599632	0.475205	0	0.532732	0.532807	0.532805	0.532716	0.780327	0.78062	0.780619	0.780253	1	0.999014	0.999478	0.999477	0.998897	0	0.272236	0.444459	0.443933	0.228591	0.330951	0.344428	0.362791	0.298736	0.512569	0.512828	0.512831	0.512497	0.401307	0.430244
HGF BID	0.854252	0.92971	0.554486	0.607391	1	0	1	0	0.000745676	0.00121741	0.00121597	0.000626131	0.512569	0.512828	0.512831	0.512497	0.500423	0.599935	0.599632	0.475205	0	0.532732	0.532807	0.532805	0.532716	0.780327	0.78062	0.780619	0.780253	1	0.999014	0.999478	0.999477	0.998897	0	0.272236	0.444459	0.443933	0.228591	0.185756	0.19916	0.217517	0.153557	0.512569	0.512828	0.512831	0.512497	0.401307	0.430244
HGF FAKi	0.811987	0.928695	0.274031	0.455759	1	0	0	0	0.000732889	0.00120569	0.00120425	0.000613263	0.512471	0.512712	0.512715	0.512404	0.00206333	0.00247679	0.00247553	0.00195871	1	0.532711	0.532783	0.532781	0.532696	0.780228	0.780503	0.780503	0.780158	1	0.999002	0.999467	0.999465	0.998884	0	0.267567	0.440181	0.439653	0.223894	0.178643	0.161702	0.180289	0.153948	0.512471	0.512712	0.512715	0.512404	0.0719441	0.0351041
IGF -	0.787392	0.872841	0.415155	0.52979	1	0	0	0	0.000806298	0.00102917	0.00102849	0.000749818	0.380877	0.380999	0.381001	0.380843	0.377236	0.424251	0.424107	0.365321	0	0.443083	0.443145	0.443144	0.443069	0.579782	0.57992	0.57992	0.579747	0	0.000792979	0.00101217	0.0010115	0.000737432	1	0.656164	0.737532	0.737283	0.635544	0.256555	0.262923	0.271591	0.24133	0.380877	0.380999	0.381001	0.380843	0.321145	0.334816
IGF AKTi	0.24722	0.274048	0.130347	0.16634	1	1	0	0	0.000806298	0.00102917	0.00102849	0.000749818	0.380877	0.380999	0.381001	0.380843	0.377236	0.424251	0.424107	0.365321	0	0.443083	0.443145	0.443144	0.443069	0.579782	0.57992	0.57992	0.579747	0	0.000792979	0.00101217	0.0010115	0.000737432	1	0.656164	0.737532	0.737283	0.635544	0.256544	0.262911	0.271585	0.241322	0.380877	0.380999	0.381001	0.380843	0.321145	0.334816
IGF BID	0.787392	0.872841	0.415155	0.52979	1	0	1	0	0.000806298	0.00102917	0.00102849	0.000749818	0.380877	0.380999	0.381001	0.380843	0.377236	0.424251	0.424107	0.365321	0	0.443083	0.443145	0.443144	0.443069	0.579782	0.57992	0.57992	0.579747	0	0.000792979	0.00101217	0.0010115	0.000737432	1	0.656164	0.737532	0.737283	0.635544	0.148654	0.154988	0.163656	0.133439	0.380877	0.380999	0.381001	0.380843	0.321145	0.334816
IGF FAKi	0.75553	0.872123	0.216795	0.41322	1	0	0	0	0.000796658	0.00102088	0.0010202	0.000739925	0.380803	0.380918	0.380919	0.380771	0.00155541	0.00175149	0.00175089	0.00150579	1	0.443053	0.443112	0.443111	0.443039	0.579707	0.579837	0.579837	0.579674	0	0.000783498	0.00100402	0.00100335	0.000727703	1	0.652645	0.734506	0.734256	0.631933	0.14173	0.133698	0.142505	0.130015	0.380803	0.380918	0.380919	0.380771	0.0728603	0.0553889
PMA -	0.782047	0.879649	0.370892	0.478418	1	0	0	0	0.0011005	0.00148826	0.00148708	0.00100223	0.72385	0.724064	0.724066	0.723792	0.233549	0.315349	0.315099	0.21282	0	0.320027	0.320083	0.320082	0.320014	0.57985	0.580091	0.58009	0.579789	0	0.00108232	0.00146368	0.00146251	0.000985674	0	0.401776	0.543344	0.542911	0.3659	0.563297	0.574376	0.589462	0.536811	0.72385	0.724064	0.724066	0.723792	0.224974	0.24876
PMA AKTi	0.245541	0.276186	0.11645	0.15021	1	1	0	0	0.0011005	0.00148826	0.00148708	0.00100223	0.72385	0.724064	0.724066	0.723792	0.233549	0.315349	0.315099	0.21282	0	0.320027	0.320083	0.320082	0.320014	0.57985	0.580091	0.58009	0.579789	0	0.00108232	0.00146368	0.00146251	0.000985674	0	0.401776	0.543344	0.542911	0.3659	0.563286	0.574364	0.589457	0.536804	0.72385	0.724064	0.724066	0.723792	0.224974	0.24876
PMA BID	0.782047	0.879649	0.370892	0.478418	1	0	1	0	0.0011005	0.00148826	0.00148708	0.00100223	0.72385	0.724064	0.724066	0.723792	0.233549	0.315349	0.315099	0.21282	0	0.320027	0.320083	0.320082	0.320014	0.57985	0.580091	0.58009	0.579789	0	0.00108232	0.00146368	0.00146251	0.000985674	0	0.401776	0.543344	0.542911	0.3659	0.358234	0.369253	0.384339	0.331765	0.72385	0.724064	0.724066	0.723792	0.224974	0.24876
PMA FAKi	0.762322	0.879116	0.223516	0.41051	1	0	0	0	0.00109453	0.0014821	0.00148092	0.000996467	0.723805	0.724003	0.724005	0.72375	0.000962962	0.0013019	0.00130086	0.000877208	1	0.320018	0.320071	0.32007	0.320006	0.579804	0.580029	0.580029	0.579746	0	0.00107645	0.00145762	0.00145646	0.000980007	0	0.399597	0.541095	0.540662	0.363796	0.492208	0.478322	0.493556	0.471964	0.723805	0.724003	0.724005	0.72375	0.0712589	0.0410597
[truncated: 49 more columns]
