# Supplementary material for: L-plastin Ser5 phosphorylation is modulated by the PI3K/SGK pathway and promotes breast cancer cell invasiveness
Source: Cell Commun Signal. 2021 Feb 22;19:22. doi: 10.1186/s12964-021-00710-5 (PMC7898450; doi:10.1186/s12964-021-00710-5)
Supplement: Supplementary file 8 — Additional file 7: Figure S9. Prior Knowledge network definition. The list of interactions specifies the topology of the signalling network used for the FALCON analysis. [file 12964_2021_710_MOESM8_ESM.xlsx]

## Sheet: Sheet1
Input	Reaction	Output	parameter	gate	parameter setting
HGF	->	HGFR	HGF->HGFR	N	D
HGFR	->	Grb2SOS	HGFR->Grb2SOS	N	D
HGFR	->	Src	HGFR->Src	N	D
Src	->	HGFR	Src->HGFR	N	D
HGFR	->	PI3K	HGFR->PI3K	N	D
EGF	->	EGFR	EGF->EGFR	N	D
EGFR	->	Grb2SOS	EGFR->Grb2SOS	N	D
EGFR	->	Src	EGFR->Src	N	D
Src	->	EGFR	Src->EGFR	N	D
EGFR	->	PI3K	EGFR->PI3K	N	D
IGF	->	IGFR	IGF->IGFR	N	D
IGFR	->	Grb2SOS	IGFR->Grb2SOS	N	D
IGFR	->	Src	IGFR->Src	N	D
Src	->	IGFR	Src->IGFR	N	D
IGFR	->	PI3K	IGFR->PI3K	N	D
Grb2SOS	->	Ras	Grb2SOS->Ras	N	D
Ras	->	Raf	Ras->Raf	N	D
Raf	->	MEK12	Raf->MEK12	N	D
MEK12	->	ERK12	MEK12->ERK12	N	D
ERK12	->	RSK	ERK12->RSK	N	D
RSK	->	LPL	RSK->LPL	N	D
Src	->	Grb2SOS	Src->Grb2SOS	N	D
Src	->	Ras	Src->Ras	N	D
Src	->	PKC	Src->PKC	N	D
PKC	->	Src	PKC->Src	N	D
PKC	->	Ras	PKC->Ras	N	D
PKC	->	PKA	PKC->PKA	N	D
PKA	->	PKC	PKA->PKC	N	D
PKA	->	Raf	PKA->Raf	N	D
PKA	->	LPL	PKA->LPL	N	D
PKC	->	LPL	PKC->LPL	N	D
Src	->	PI3K	Src->PI3K	N	D
Src	->	FAK	Src->FAK	N	D
FAK	->	Src	FAK->Src	N	D
FAK	->	PI3K	FAK->PI3K	N	D
FAK	->	Grb2SOS	FAK->Grb2SOS	N	D
Ras	->	mTORC2	Ras->mTORC2	N	D
mTORC2	->	AKT	mTORC2->AKT	N	D
PI3K	->	AKT	PI3K->AKT	N	D
AKT	->	mTORC1	AKT->mTORC1	N	D
mTORC1	->	p70S6K	mTORC1->p70S6K	N	D
p70S6K	->	LPL	p70S6K->LPL	N	D
PI3K	->	Ras	PI3K->Ras	N	D
Ras	->	PI3K	Ras->PI3K	N	D
ERK12	->	mTORC1	ERK12->mTORC1	N	D
RSK	->	mTORC1	RSK->mTORC1	N	D
PI3K	->	PDK1	PI3K->PDK1	N	D
PDK1	->	AKT	PDK1->AKT	N	D
PDK1	->	SGK	PDK1->SGK	N	D
mTORC2	->	SGK	mTORC2->SGK	N	D
SGK	->	mTORC1	SGK->mTORC1	N	D
SGK	->	LPL	SGK->LPL	N	D
ERK12	->	FAK	ERK12->FAK	N	D
PDK1	->	RSK	PDK1->RSK	N	D
PMA	->	Ras	PMA->Ras	N	D
PMA	->	PKC	PMA->PKC	N	D
HGFR	->	FAK	HGFR->FAK	N	D
EGFR	->	FAK	EGFR->FAK	N	D
IGFR	->	FAK	IGFR->FAK	N	D
PKA	-|	Raf	PKA-|Raf	N	D
PTEN	-|	PI3K	PTEN-|PI3K	N	D
PTEN	-|	FAK	PTEN-|FAK	N	D
FAKi	-|	FAK	FAKi-|FAK	N	D
AKTi	-|	AKT	AKTi-|AKT	N	D
BiD	-|	RSK	BiD-|RSK	N	D
ERK12	-|	Raf	ERK12-|Raf	N	D
ERK12	-|	Grb2SOS	ERK12-|Grb2SOS	N	D
PKC	->	Raf	PKC->Raf	N	D
Grb2SOS	->	GAB1	Grb2SOS->GAB1	N	D
GAB1	->	PI3K	GAB1->PI3K	N	D
PKC	->	FAK	PKC->FAK	N	D
ERK12	-|	GAB1	ERK12-|GAB1	N	D
AKT_housekeeper	->	AKT	AKT_housekeeper->AKT	N	D
basal	->	Grb2SOS	basal->Grb2SOS	N	D
basal	->	PI3K	basal->PI3K	N	D
basal	->	Src	basal->Src	N	D
