# Supplementary material for: L-plastin Ser5 phosphorylation is modulated by the PI3K/SGK pathway and promotes breast cancer cell invasiveness
Source: Cell Commun Signal. 2021 Feb 22;19:22. doi: 10.1186/s12964-021-00710-5 (PMC7898450; doi:10.1186/s12964-021-00710-5)
Supplement: Supplementary file 9 — Additional file 8: Figure S10. Constraints for the edge regularization. This empty file is used during the analysis to inform the algorithm that no prior information is used for constraining the regularization of the network model. [file 12964_2021_710_MOESM9_ESM.xlsx]

## Sheet: Sheet1
Input	Reaction	Output	parameter	gate	parameter setting
