# Supplementary material for: L-plastin Ser5 phosphorylation is modulated by the PI3K/SGK pathway and promotes breast cancer cell invasiveness
Source: Cell Commun Signal. 2021 Feb 22;19:22. doi: 10.1186/s12964-021-00710-5 (PMC7898450; doi:10.1186/s12964-021-00710-5)
Supplement: Supplementary file 11 — Additional file 10: Figure S12. Normalized activities for the different phosphoproteins and experimental conditions for the HCC38 cell line. [file 12964_2021_710_MOESM11_ESM.xlsx]

## Sheet: input
condition	EGF	HGF	IGF	PMA	AKTi	BiD	FAKi	PTEN	AKT_housekeeper	basal
ctrl -	0	0	0	0	0	0	0	1	1	1
ctrl AKTi	0	0	0	0	1	0	0	1	1	1
ctrl BID	0	0	0	0	0	1	0	1	1	1
ctrl FAKi	0	0	0	0	0	0	1	1	1	1
EGF -	1	0	0	0	0	0	0	1	1	1
EGF AKTi	1	0	0	0	1	0	0	1	1	1
EGF BID	1	0	0	0	0	1	0	1	1	1
EGF FAKi	1	0	0	0	0	0	1	1	1	1
HGF -	0	1	0	0	0	0	0	1	1	1
HGF AKTi	0	1	0	0	1	0	0	1	1	1
HGF BID	0	1	0	0	0	1	0	1	1	1
HGF FAKi	0	1	0	0	0	0	1	1	1	1
IGF -	0	0	1	0	0	0	0	1	1	1
IGF AKTi	0	0	1	0	1	0	0	1	1	1
IGF BID	0	0	1	0	0	1	0	1	1	1
IGF FAKi	0	0	1	0	0	0	1	1	1	1
PMA -	0	0	0	1	0	0	0	1	1	1
PMA AKTi	0	0	0	1	1	0	0	1	1	1
PMA BID	0	0	0	1	0	1	0	1	1	1
PMA FAKi	0	0	0	1	0	0	1	1	1	1

## Sheet: output
AKT	ERK12	LPL	Src
0.910327	0.321895	0.0747111	0.741101
0.283879	0.371501	0.175944	0.66003
0.942076	0.536473	0.0475132	0.538131
0.974864	0.156268	0.026295	0.544549
1	0.53166	0.121178	0.516993
0.26535	0.417355	0.190375	0.688031
0.818966	0.470466	0.0567519	0.643409
0.986949	0.294263	0.0260148	0.701631
0.909017	0.715792	0.564861	0.589617
0.20709	0.578461	0.539673	0.643799
0.87707	0.764566	0.0798412	0.672515
0.889273	0.614056	0.068898	0.567772
0.834012	0.396966	0.14103	0.539741
0.266938	0.342762	0.251659	0.852057
0.861816	0.564406	0.0550923	0.594599
0.841751	0.277277	0.0309131	0.825457
0.845632	0.748262	1	0.869944
0.256074	0.590196	0.813207	1
0.846169	1	0.15558	0.943151
0.937358	0.836647	0.348495	0.793431

## Sheet: error
AKT	ERK12	LPL	Src
0.0539148	0.021102	0.00979345	0.0403164
0.0299052	0.0292386	0.0327132	0.0431592
0.0177977	0.0194704	0.00187097	0.00940576
0.00552732	0.0151238	0.00309374	0.0149031
0.0248613	0.0336677	0.0215073	0.015224
0.022241	0.0333985	0.0153624	0.0407059
0.0306342	0.0208034	0.00960132	0.0860524
0.0140033	0.0266837	0.00365775	0.0390657
0.0339584	0.0315472	0.0577777	0.0620725
0.0149536	0.00439874	0.0718298	0.0332177
0.0353231	0.0194921	0.00902744	0.0801622
0.00617971	0.0196041	0.01418	0.0501361
0.0410791	0.0261013	0.0505125	0.042787
0.0131018	0.0205098	0.066775	0.0390018
0.0253776	0.0141836	0.00207727	0.0545069
0.0331815	0.010787	0.00293393	0.0911748
0.0417132	0.0351718	0.0220795	0.0406754
0.0166773	0.00904732	0.054155	0.0850502
0.029921	0.0676062	0.0179627	0.127535
0.0176125	0.0162415	0.0668658	0.122993
